# Supplementary material for: High-Accuracy Readout Electronics for Piezoresistive Tactile Sensors
Source: Sensors (Basel). 2017 Nov 1;17(11):2513. doi: 10.3390/s17112513 (PMC5713117; doi:10.3390/s17112513)
Supplement: Supplementary file 1 [file sensors-17-02513-s001.zip]

Archive with 1 entries (1 files):
- sensors-233835.mp4
